# Supplementary material for: New records of Ticapimpla Gauld, 1991 (Hymenoptera: Ichneumonidae: Pimplinae) from Brazil and French Guiana, with taxonomic notes
Source: Biodivers Data J. 2019 Aug 23;7:e38141. doi: 10.3897/BDJ.7.e38141 (PMC6717121; doi:10.3897/BDJ.7.e38141)
Supplement: XML Treatment for Ticapimpla soinii [file BDJ.7.e38141-treatment4.xml]

<!DOCTYPE tp:taxon-treatment
  PUBLIC "-//TaxonX//DTD Taxonomic Treatment Publishing DTD v0 20100105//EN" "tax-treatment-NSO.dtd">
<tp:taxon-treatment xmlns:tp="http://www.plazi.org/taxpub"><tp:treatment-meta><mixed-citation publication-type="journal"><person-group><name><surname>Pádua</surname><given-names>Diego G.</given-names></name><name><surname>Sääksjärvi</surname><given-names>Ilari E.</given-names></name><name><surname>Monteiro</surname><given-names>Ricardo F.</given-names></name><name><surname>Oliveira</surname><given-names>Marcio L.</given-names></name></person-group><article-title>New records of <italic><tp:taxon-name><tp:taxon-name-part taxon-name-part-type="genus" reg="Ticapimpla">Ticapimpla</tp:taxon-name-part></tp:taxon-name></italic> Gauld, 1991 (<tp:taxon-name><tp:taxon-name-part taxon-name-part-type="order">Hymenoptera</tp:taxon-name-part></tp:taxon-name>: <tp:taxon-name><tp:taxon-name-part taxon-name-part-type="family">Ichneumonidae</tp:taxon-name-part></tp:taxon-name>: <tp:taxon-name><tp:taxon-name-part taxon-name-part-type="subfamily">Pimplinae</tp:taxon-name-part></tp:taxon-name>) from Brazil and French Guiana, with taxonomic notes</article-title><source>Biodivers Data J</source><day>23</day><month>8</month><year>2019</year><volume>7</volume><pub-id pub-id-type="doi">10.3897/BDJ.7.e38141</pub-id></mixed-citation></tp:treatment-meta><tp:nomenclature><tp:taxon-name><object-id xmlns:xlink="http://www.w3.org/1999/xlink" content-type="arpha" xlink:type="simple">D22FD6E9A8945C979B22D5C3AF0BF186</object-id><tp:taxon-name-part taxon-name-part-type="genus">Ticapimpla</tp:taxon-name-part> <tp:taxon-name-part taxon-name-part-type="species">soinii</tp:taxon-name-part></tp:taxon-name><tp:taxon-authority>Palacio, Broad, Sääksjärvi &amp; Veijalainen, 2010</tp:taxon-authority><tp:nomenclature-citation-list><tp:nomenclature-citation><tp:taxon-name><tp:taxon-name-part taxon-name-part-type="genus" reg="Ticapimpla">Ticapimpla</tp:taxon-name-part> <tp:taxon-name-part taxon-name-part-type="species" reg="soinii">soinii</tp:taxon-name-part></tp:taxon-name><comment> Palacio, Broad, Sääksjärvi &amp; Veijalainen, 2010 - <xref ref-type="bibr" rid="B5283760">Palacio et al. 2010</xref></comment></tp:nomenclature-citation></tp:nomenclature-citation-list></tp:nomenclature><tp:treatment-sec sec-type="materials"><title>Materials</title><list list-type="alpha-lower" list-content="occurrences"><list-item><p><bold>Type status:</bold> <named-content xmlns:xlink="http://www.w3.org/1999/xlink" content-type="dwc:typeStatus" xlink:type="simple">Other material</named-content>. <bold>Occurrence:</bold> recordedBy: <named-content xmlns:xlink="http://www.w3.org/1999/xlink" content-type="dwc:recordedBy" xlink:type="simple">K. Schoeninger</named-content>; individualCount: <named-content xmlns:xlink="http://www.w3.org/1999/xlink" content-type="dwc:individualCount" xlink:type="simple">1</named-content>; sex: <named-content xmlns:xlink="http://www.w3.org/1999/xlink" content-type="dwc:sex" xlink:type="simple">male</named-content>; lifeStage: <named-content xmlns:xlink="http://www.w3.org/1999/xlink" content-type="dwc:lifeStage" xlink:type="simple">adult</named-content>; <bold>Location:</bold> country: <named-content xmlns:xlink="http://www.w3.org/1999/xlink" content-type="dwc:country" xlink:type="simple">Brazil</named-content>; countryCode: <named-content xmlns:xlink="http://www.w3.org/1999/xlink" content-type="dwc:countryCode" xlink:type="simple">BR</named-content>; stateProvince: <named-content xmlns:xlink="http://www.w3.org/1999/xlink" content-type="dwc:stateProvince" xlink:type="simple">Amazonas</named-content>; municipality: <named-content xmlns:xlink="http://www.w3.org/1999/xlink" content-type="dwc:municipality" xlink:type="simple">Manaus</named-content>; locality: <named-content xmlns:xlink="http://www.w3.org/1999/xlink" content-type="dwc:locality" xlink:type="simple">EMBRAPA, Cultivo de Guaraná convencional, Point Mata</named-content>; <bold>Event:</bold> samplingProtocol: <named-content xmlns:xlink="http://www.w3.org/1999/xlink" content-type="dwc:samplingProtocol" xlink:type="simple">Moerick trap</named-content>; eventDate: <named-content xmlns:xlink="http://www.w3.org/1999/xlink" content-type="dwc:eventDate" xlink:type="simple">26.x.2012</named-content>; <bold>Record Level:</bold> institutionCode: <named-content xmlns:xlink="http://www.w3.org/1999/xlink" content-type="dwc:institutionCode" xlink:type="simple">INPA</named-content></p></list-item><list-item><p><bold>Type status:</bold> <named-content xmlns:xlink="http://www.w3.org/1999/xlink" content-type="dwc:typeStatus" xlink:type="simple">Other material</named-content>. <bold>Occurrence:</bold> recordedBy: <named-content xmlns:xlink="http://www.w3.org/1999/xlink" content-type="dwc:recordedBy" xlink:type="simple">J.M.F. Ribeiro &amp; J. Vidal</named-content>; individualCount: <named-content xmlns:xlink="http://www.w3.org/1999/xlink" content-type="dwc:individualCount" xlink:type="simple">1</named-content>; sex: <named-content xmlns:xlink="http://www.w3.org/1999/xlink" content-type="dwc:sex" xlink:type="simple">female</named-content>; lifeStage: <named-content xmlns:xlink="http://www.w3.org/1999/xlink" content-type="dwc:lifeStage" xlink:type="simple">adult</named-content>; <bold>Location:</bold> country: <named-content xmlns:xlink="http://www.w3.org/1999/xlink" content-type="dwc:country" xlink:type="simple">Brazil</named-content>; countryCode: <named-content xmlns:xlink="http://www.w3.org/1999/xlink" content-type="dwc:countryCode" xlink:type="simple">BR</named-content>; stateProvince: <named-content xmlns:xlink="http://www.w3.org/1999/xlink" content-type="dwc:stateProvince" xlink:type="simple">Amazonas</named-content>; municipality: <named-content xmlns:xlink="http://www.w3.org/1999/xlink" content-type="dwc:municipality" xlink:type="simple">Manaus</named-content>; locality: <named-content xmlns:xlink="http://www.w3.org/1999/xlink" content-type="dwc:locality" xlink:type="simple">Reserva Ducke, Igarapé Uberé</named-content>; <bold>Event:</bold> samplingProtocol: <named-content xmlns:xlink="http://www.w3.org/1999/xlink" content-type="dwc:samplingProtocol" xlink:type="simple">Malaise trap</named-content>; eventDate: <named-content xmlns:xlink="http://www.w3.org/1999/xlink" content-type="dwc:eventDate" xlink:type="simple">vi.2003</named-content>; <bold>Record Level:</bold> institutionCode: <named-content xmlns:xlink="http://www.w3.org/1999/xlink" content-type="dwc:institutionCode" xlink:type="simple">INPA</named-content></p></list-item><list-item><p><bold>Type status:</bold> <named-content xmlns:xlink="http://www.w3.org/1999/xlink" content-type="dwc:typeStatus" xlink:type="simple">Other material</named-content>. <bold>Occurrence:</bold> recordedBy: <named-content xmlns:xlink="http://www.w3.org/1999/xlink" content-type="dwc:recordedBy" xlink:type="simple">J.A. Vidal &amp; J. Vidal</named-content>; individualCount: <named-content xmlns:xlink="http://www.w3.org/1999/xlink" content-type="dwc:individualCount" xlink:type="simple">1</named-content>; sex: <named-content xmlns:xlink="http://www.w3.org/1999/xlink" content-type="dwc:sex" xlink:type="simple">female</named-content>; lifeStage: <named-content xmlns:xlink="http://www.w3.org/1999/xlink" content-type="dwc:lifeStage" xlink:type="simple">adult</named-content>; <bold>Location:</bold> country: <named-content xmlns:xlink="http://www.w3.org/1999/xlink" content-type="dwc:country" xlink:type="simple">Brazil</named-content>; countryCode: <named-content xmlns:xlink="http://www.w3.org/1999/xlink" content-type="dwc:countryCode" xlink:type="simple">BR</named-content>; stateProvince: <named-content xmlns:xlink="http://www.w3.org/1999/xlink" content-type="dwc:stateProvince" xlink:type="simple">Amazonas</named-content>; municipality: <named-content xmlns:xlink="http://www.w3.org/1999/xlink" content-type="dwc:municipality" xlink:type="simple">Manaus</named-content>; locality: <named-content xmlns:xlink="http://www.w3.org/1999/xlink" content-type="dwc:locality" xlink:type="simple">Reserva Ducke, Igarapé Ipiranga</named-content>; <bold>Event:</bold> samplingProtocol: <named-content xmlns:xlink="http://www.w3.org/1999/xlink" content-type="dwc:samplingProtocol" xlink:type="simple">Malaise trap</named-content>; eventDate: <named-content xmlns:xlink="http://www.w3.org/1999/xlink" content-type="dwc:eventDate" xlink:type="simple">31.xii.2002</named-content>; <bold>Record Level:</bold> institutionCode: <named-content xmlns:xlink="http://www.w3.org/1999/xlink" content-type="dwc:institutionCode" xlink:type="simple">INPA</named-content></p></list-item></list></tp:treatment-sec><tp:treatment-sec sec-type="Diagnosis"><title>Diagnosis</title><p>This species can be distinguished from all other species of <italic><tp:taxon-name><tp:taxon-name-part taxon-name-part-type="genus" reg="Ticapimpla">Ticapimpla</tp:taxon-name-part></tp:taxon-name></italic> by the combination of the following characters: 1) tarsal claw without auxiliary tooth, instead with a preapical, flattened lobe, lobe with inner margin concave (tarsal claw simple, without auxiliary tooth or preapical lobe in male); 2) epicnemial carina short, present only ventrally; 3) fore wing very faintly yellowish, the fore wing with apex and area adjacent to pterostigma infumate; 4) hind leg orange, with distal 0.6 of tibia and tarsus black; 5) metasoma orange with tergites VI+ black; 6) occipital carina forming a strongly raised flange in the occiput (Fig. <xref ref-type="fig" rid="F5283895">1</xref><xref ref-type="fig" rid="F5283903">d</xref>, Fig. <xref ref-type="fig" rid="F5283908">2</xref><xref ref-type="fig" rid="F5283916">d</xref>, Fig. <xref ref-type="fig" rid="F5283921">3</xref><xref ref-type="fig" rid="F5283929">d</xref>, Fig. <xref ref-type="fig" rid="F5283934">4</xref><xref ref-type="fig" rid="F5283942">d</xref>).</p></tp:treatment-sec><tp:treatment-sec sec-type="Distribution"><title>Distribution</title><p>Brazil*, Colombia, Ecuador and Peru (Fig. <xref ref-type="fig" rid="F5283947">5</xref><xref ref-type="fig" rid="F5283955">d</xref>).</p></tp:treatment-sec><tp:treatment-sec><!--Section generated to contain objects referenced in tp:taxon-treatment.--><fig-group id="F5283895" position="float" orientation="portrait"><caption><p>Females of the Amazonian <italic><tp:taxon-name><tp:taxon-name-part taxon-name-part-type="genus" reg="Ticapimpla">Ticapimpla</tp:taxon-name-part></tp:taxon-name></italic>, habitus.</p></caption><fig id="F5283900" position="float" orientation="portrait"><object-id xmlns:xlink="http://www.w3.org/1999/xlink" content-type="arpha" xlink:type="simple">2EEAD68C10A85D47AB706758BF460AFA</object-id><object-id xmlns:xlink="http://www.w3.org/1999/xlink" content-type="doi" xlink:type="simple">10.3897/BDJ.7.e38141.figure1a</object-id><label>Figure 1a.</label><caption><p><italic><tp:taxon-name><tp:taxon-name-part taxon-name-part-type="genus" reg="Ticapimpla">T.</tp:taxon-name-part> <tp:taxon-name-part taxon-name-part-type="species" reg="amazonica">amazonica</tp:taxon-name-part></tp:taxon-name></italic> Palacio et al., 2010</p></caption><graphic xmlns:xlink="http://www.w3.org/1999/xlink" xlink:href="bdj-07-e38141-g001_a.jpg" xlink:type="simple" position="float" orientation="portrait" id="oo_317227.jpg"><uri content-type="original_file" xlink:type="simple">https://binary.pensoft.net/fig/317227</uri></graphic></fig><fig id="F5283901" position="float" orientation="portrait"><object-id xmlns:xlink="http://www.w3.org/1999/xlink" content-type="arpha" xlink:type="simple">9A34CC94D339541593CFD1CC82C763C6</object-id><object-id xmlns:xlink="http://www.w3.org/1999/xlink" content-type="doi" xlink:type="simple">10.3897/BDJ.7.e38141.figure1b</object-id><label>Figure 1b.</label><caption><p><italic><tp:taxon-name><tp:taxon-name-part taxon-name-part-type="genus" reg="Ticapimpla">T.</tp:taxon-name-part> <tp:taxon-name-part taxon-name-part-type="species" reg="carinata">carinata</tp:taxon-name-part></tp:taxon-name></italic> Palacio et al., 2010</p></caption><graphic xmlns:xlink="http://www.w3.org/1999/xlink" xlink:href="bdj-07-e38141-g001_b.jpg" xlink:type="simple" position="float" orientation="portrait" id="oo_317228.jpg"><uri content-type="original_file" xlink:type="simple">https://binary.pensoft.net/fig/317228</uri></graphic></fig><fig id="F5283902" position="float" orientation="portrait"><object-id xmlns:xlink="http://www.w3.org/1999/xlink" content-type="arpha" xlink:type="simple">67FB9C32055E5626AE35A94105AB657F</object-id><object-id xmlns:xlink="http://www.w3.org/1999/xlink" content-type="doi" xlink:type="simple">10.3897/BDJ.7.e38141.figure1c</object-id><label>Figure 1c.</label><caption><p><italic><tp:taxon-name><tp:taxon-name-part taxon-name-part-type="genus" reg="Ticapimpla">T.</tp:taxon-name-part> <tp:taxon-name-part taxon-name-part-type="species" reg="matamatae">matamatae</tp:taxon-name-part></tp:taxon-name></italic> Palacio et al., 2010</p></caption><graphic xmlns:xlink="http://www.w3.org/1999/xlink" xlink:href="bdj-07-e38141-g001_c.jpg" xlink:type="simple" position="float" orientation="portrait" id="oo_317229.jpg"><uri content-type="original_file" xlink:type="simple">https://binary.pensoft.net/fig/317229</uri></graphic></fig><fig id="F5283903" position="float" orientation="portrait"><object-id xmlns:xlink="http://www.w3.org/1999/xlink" content-type="arpha" xlink:type="simple">3F12DD5DCD8D5AB797A38E6711C02A15</object-id><object-id xmlns:xlink="http://www.w3.org/1999/xlink" content-type="doi" xlink:type="simple">10.3897/BDJ.7.e38141.figure1d</object-id><label>Figure 1d.</label><caption><p><italic><tp:taxon-name><tp:taxon-name-part taxon-name-part-type="genus" reg="Ticapimpla">T.</tp:taxon-name-part> <tp:taxon-name-part taxon-name-part-type="species" reg="soinii">soinii</tp:taxon-name-part></tp:taxon-name></italic> Palacio et al., 2010.</p></caption><graphic xmlns:xlink="http://www.w3.org/1999/xlink" xlink:href="bdj-07-e38141-g001_d.jpg" xlink:type="simple" position="float" orientation="portrait" id="oo_317230.jpg"><uri content-type="original_file" xlink:type="simple">https://binary.pensoft.net/fig/317230</uri></graphic></fig></fig-group><fig id="F5283903" position="float" orientation="portrait"><object-id xmlns:xlink="http://www.w3.org/1999/xlink" content-type="arpha" xlink:type="simple">3F12DD5DCD8D5AB797A38E6711C02A15</object-id><object-id xmlns:xlink="http://www.w3.org/1999/xlink" content-type="doi" xlink:type="simple">10.3897/BDJ.7.e38141.figure1d</object-id><label>Figure 1d.</label><caption><p><italic><tp:taxon-name><tp:taxon-name-part taxon-name-part-type="genus" reg="Ticapimpla">T.</tp:taxon-name-part> <tp:taxon-name-part taxon-name-part-type="species" reg="soinii">soinii</tp:taxon-name-part></tp:taxon-name></italic> Palacio et al., 2010.</p></caption><graphic xmlns:xlink="http://www.w3.org/1999/xlink" xlink:href="bdj-07-e38141-g001_d.jpg" xlink:type="simple" position="float" orientation="portrait" id="oo_317230.jpg"><uri content-type="original_file" xlink:type="simple">https://binary.pensoft.net/fig/317230</uri></graphic></fig><fig-group id="F5283908" position="float" orientation="portrait"><caption><p>Heads of the Amazonian <italic><tp:taxon-name><tp:taxon-name-part taxon-name-part-type="genus" reg="Ticapimpla">Ticapimpla</tp:taxon-name-part></tp:taxon-name></italic> species, lateral view</p></caption><fig id="F5283913" position="float" orientation="portrait"><object-id xmlns:xlink="http://www.w3.org/1999/xlink" content-type="arpha" xlink:type="simple">57B01C9B7A0959AF870454C84B4BAD63</object-id><object-id xmlns:xlink="http://www.w3.org/1999/xlink" content-type="doi" xlink:type="simple">10.3897/BDJ.7.e38141.figure2a</object-id><label>Figure 2a.</label><caption><p><italic><tp:taxon-name><tp:taxon-name-part taxon-name-part-type="genus" reg="Ticapimpla">T.</tp:taxon-name-part> <tp:taxon-name-part taxon-name-part-type="species" reg="amazonica">amazonica</tp:taxon-name-part></tp:taxon-name></italic> Palacio et al., 2010</p></caption><graphic xmlns:xlink="http://www.w3.org/1999/xlink" xlink:href="bdj-07-e38141-g002_a.jpg" xlink:type="simple" position="float" orientation="portrait" id="oo_317231.jpg"><uri content-type="original_file" xlink:type="simple">https://binary.pensoft.net/fig/317231</uri></graphic></fig><fig id="F5283914" position="float" orientation="portrait"><object-id xmlns:xlink="http://www.w3.org/1999/xlink" content-type="arpha" xlink:type="simple">72090B414D6D5AF998E04B289D6744B9</object-id><object-id xmlns:xlink="http://www.w3.org/1999/xlink" content-type="doi" xlink:type="simple">10.3897/BDJ.7.e38141.figure2b</object-id><label>Figure 2b.</label><caption><p><italic><tp:taxon-name><tp:taxon-name-part taxon-name-part-type="genus" reg="Ticapimpla">T.</tp:taxon-name-part> <tp:taxon-name-part taxon-name-part-type="species" reg="carinata">carinata</tp:taxon-name-part></tp:taxon-name></italic> Palacio et al., 2010;</p></caption><graphic xmlns:xlink="http://www.w3.org/1999/xlink" xlink:href="bdj-07-e38141-g002_b.jpg" xlink:type="simple" position="float" orientation="portrait" id="oo_317232.jpg"><uri content-type="original_file" xlink:type="simple">https://binary.pensoft.net/fig/317232</uri></graphic></fig><fig id="F5283915" position="float" orientation="portrait"><object-id xmlns:xlink="http://www.w3.org/1999/xlink" content-type="arpha" xlink:type="simple">5B6052ABF00B5E1C829189A89A983815</object-id><object-id xmlns:xlink="http://www.w3.org/1999/xlink" content-type="doi" xlink:type="simple">10.3897/BDJ.7.e38141.figure2c</object-id><label>Figure 2c.</label><caption><p><italic><tp:taxon-name><tp:taxon-name-part taxon-name-part-type="genus" reg="Ticapimpla">T.</tp:taxon-name-part> <tp:taxon-name-part taxon-name-part-type="species" reg="matamatae">matamatae</tp:taxon-name-part></tp:taxon-name></italic> Palacio et al., 2010</p></caption><graphic xmlns:xlink="http://www.w3.org/1999/xlink" xlink:href="bdj-07-e38141-g002_c.jpg" xlink:type="simple" position="float" orientation="portrait" id="oo_317234.jpg"><uri content-type="original_file" xlink:type="simple">https://binary.pensoft.net/fig/317234</uri></graphic></fig><fig id="F5283916" position="float" orientation="portrait"><object-id xmlns:xlink="http://www.w3.org/1999/xlink" content-type="arpha" xlink:type="simple">31DEEC656BCB5101A9E4DC9BCE5921AC</object-id><object-id xmlns:xlink="http://www.w3.org/1999/xlink" content-type="doi" xlink:type="simple">10.3897/BDJ.7.e38141.figure2d</object-id><label>Figure 2d.</label><caption><p><italic><tp:taxon-name><tp:taxon-name-part taxon-name-part-type="genus" reg="Ticapimpla">T.</tp:taxon-name-part> <tp:taxon-name-part taxon-name-part-type="species" reg="soinii">soinii</tp:taxon-name-part></tp:taxon-name></italic> Palacio et al., 2010.</p></caption><graphic xmlns:xlink="http://www.w3.org/1999/xlink" xlink:href="bdj-07-e38141-g002_d.jpg" xlink:type="simple" position="float" orientation="portrait" id="oo_317235.jpg"><uri content-type="original_file" xlink:type="simple">https://binary.pensoft.net/fig/317235</uri></graphic></fig></fig-group><fig id="F5283916" position="float" orientation="portrait"><object-id xmlns:xlink="http://www.w3.org/1999/xlink" content-type="arpha" xlink:type="simple">31DEEC656BCB5101A9E4DC9BCE5921AC</object-id><object-id xmlns:xlink="http://www.w3.org/1999/xlink" content-type="doi" xlink:type="simple">10.3897/BDJ.7.e38141.figure2d</object-id><label>Figure 2d.</label><caption><p><italic><tp:taxon-name><tp:taxon-name-part taxon-name-part-type="genus" reg="Ticapimpla">T.</tp:taxon-name-part> <tp:taxon-name-part taxon-name-part-type="species" reg="soinii">soinii</tp:taxon-name-part></tp:taxon-name></italic> Palacio et al., 2010.</p></caption><graphic xmlns:xlink="http://www.w3.org/1999/xlink" xlink:href="bdj-07-e38141-g002_d.jpg" xlink:type="simple" position="float" orientation="portrait" id="oo_317235.jpg"><uri content-type="original_file" xlink:type="simple">https://binary.pensoft.net/fig/317235</uri></graphic></fig><fig-group id="F5283921" position="float" orientation="portrait"><caption><p>Tarsal claws of the females of Amazonian <italic><tp:taxon-name><tp:taxon-name-part taxon-name-part-type="genus" reg="Ticapimpla">Ticapimpla</tp:taxon-name-part></tp:taxon-name></italic> species, lateral view.</p></caption><fig id="F5283926" position="float" orientation="portrait"><object-id xmlns:xlink="http://www.w3.org/1999/xlink" content-type="arpha" xlink:type="simple">30A9FA8BD29051A38B83700C8188B3BF</object-id><object-id xmlns:xlink="http://www.w3.org/1999/xlink" content-type="doi" xlink:type="simple">10.3897/BDJ.7.e38141.figure3a</object-id><label>Figure 3a.</label><caption><p><italic><tp:taxon-name><tp:taxon-name-part taxon-name-part-type="genus" reg="Ticapimpla">T.</tp:taxon-name-part> <tp:taxon-name-part taxon-name-part-type="species" reg="amazonica">amazonica</tp:taxon-name-part></tp:taxon-name></italic> Palacio et al., 2010</p></caption><graphic xmlns:xlink="http://www.w3.org/1999/xlink" xlink:href="bdj-07-e38141-g003_a.jpg" xlink:type="simple" position="float" orientation="portrait" id="oo_317236.jpg"><uri content-type="original_file" xlink:type="simple">https://binary.pensoft.net/fig/317236</uri></graphic></fig><fig id="F5283927" position="float" orientation="portrait"><object-id xmlns:xlink="http://www.w3.org/1999/xlink" content-type="arpha" xlink:type="simple">3DCB4B0A95305D4E95DE26B428C216CA</object-id><object-id xmlns:xlink="http://www.w3.org/1999/xlink" content-type="doi" xlink:type="simple">10.3897/BDJ.7.e38141.figure3b</object-id><label>Figure 3b.</label><caption><p><italic><tp:taxon-name><tp:taxon-name-part taxon-name-part-type="genus" reg="Ticapimpla">T.</tp:taxon-name-part> <tp:taxon-name-part taxon-name-part-type="species" reg="carinata">carinata</tp:taxon-name-part></tp:taxon-name></italic> Palacio et al., 2010</p></caption><graphic xmlns:xlink="http://www.w3.org/1999/xlink" xlink:href="bdj-07-e38141-g003_b.jpg" xlink:type="simple" position="float" orientation="portrait" id="oo_317237.jpg"><uri content-type="original_file" xlink:type="simple">https://binary.pensoft.net/fig/317237</uri></graphic></fig><fig id="F5283928" position="float" orientation="portrait"><object-id xmlns:xlink="http://www.w3.org/1999/xlink" content-type="arpha" xlink:type="simple">FFBB8DCF313F5C0EBCBE258E619BC431</object-id><object-id xmlns:xlink="http://www.w3.org/1999/xlink" content-type="doi" xlink:type="simple">10.3897/BDJ.7.e38141.figure3c</object-id><label>Figure 3c.</label><caption><p><italic><tp:taxon-name><tp:taxon-name-part taxon-name-part-type="genus" reg="Ticapimpla">T.</tp:taxon-name-part> <tp:taxon-name-part taxon-name-part-type="species" reg="matamatae">matamatae</tp:taxon-name-part></tp:taxon-name></italic> Palacio et al., 2010</p></caption><graphic xmlns:xlink="http://www.w3.org/1999/xlink" xlink:href="bdj-07-e38141-g003_c.jpg" xlink:type="simple" position="float" orientation="portrait" id="oo_317238.jpg"><uri content-type="original_file" xlink:type="simple">https://binary.pensoft.net/fig/317238</uri></graphic></fig><fig id="F5283929" position="float" orientation="portrait"><object-id xmlns:xlink="http://www.w3.org/1999/xlink" content-type="arpha" xlink:type="simple">8ED8CBECA24E5C1BA7EB645CAEA559B4</object-id><object-id xmlns:xlink="http://www.w3.org/1999/xlink" content-type="doi" xlink:type="simple">10.3897/BDJ.7.e38141.figure3d</object-id><label>Figure 3d.</label><caption><p><italic><tp:taxon-name><tp:taxon-name-part taxon-name-part-type="genus" reg="Ticapimpla">T.</tp:taxon-name-part> <tp:taxon-name-part taxon-name-part-type="species" reg="soinii">soinii</tp:taxon-name-part></tp:taxon-name></italic> Palacio et al., 2010</p></caption><graphic xmlns:xlink="http://www.w3.org/1999/xlink" xlink:href="bdj-07-e38141-g003_d.jpg" xlink:type="simple" position="float" orientation="portrait" id="oo_317239.jpg"><uri content-type="original_file" xlink:type="simple">https://binary.pensoft.net/fig/317239</uri></graphic></fig></fig-group><fig id="F5283929" position="float" orientation="portrait"><object-id xmlns:xlink="http://www.w3.org/1999/xlink" content-type="arpha" xlink:type="simple">8ED8CBECA24E5C1BA7EB645CAEA559B4</object-id><object-id xmlns:xlink="http://www.w3.org/1999/xlink" content-type="doi" xlink:type="simple">10.3897/BDJ.7.e38141.figure3d</object-id><label>Figure 3d.</label><caption><p><italic><tp:taxon-name><tp:taxon-name-part taxon-name-part-type="genus" reg="Ticapimpla">T.</tp:taxon-name-part> <tp:taxon-name-part taxon-name-part-type="species" reg="soinii">soinii</tp:taxon-name-part></tp:taxon-name></italic> Palacio et al., 2010</p></caption><graphic xmlns:xlink="http://www.w3.org/1999/xlink" xlink:href="bdj-07-e38141-g003_d.jpg" xlink:type="simple" position="float" orientation="portrait" id="oo_317239.jpg"><uri content-type="original_file" xlink:type="simple">https://binary.pensoft.net/fig/317239</uri></graphic></fig><fig-group id="F5283934" position="float" orientation="portrait"><caption><p>Males of the Amazonian <italic><tp:taxon-name><tp:taxon-name-part taxon-name-part-type="genus" reg="Ticapimpla">Ticapimpla</tp:taxon-name-part></tp:taxon-name></italic>, habitus.</p></caption><fig id="F5283939" position="float" orientation="portrait"><object-id xmlns:xlink="http://www.w3.org/1999/xlink" content-type="arpha" xlink:type="simple">5AF51C7039425E9688CCE947A3B93996</object-id><object-id xmlns:xlink="http://www.w3.org/1999/xlink" content-type="doi" xlink:type="simple">10.3897/BDJ.7.e38141.figure4a</object-id><label>Figure 4a.</label><caption><p><italic><tp:taxon-name><tp:taxon-name-part taxon-name-part-type="genus" reg="Ticapimpla">T.</tp:taxon-name-part> <tp:taxon-name-part taxon-name-part-type="species" reg="amazonica">amazonica</tp:taxon-name-part></tp:taxon-name></italic> Palacio et al., 2010</p></caption><graphic xmlns:xlink="http://www.w3.org/1999/xlink" xlink:href="bdj-07-e38141-g004_a.jpg" xlink:type="simple" position="float" orientation="portrait" id="oo_317240.jpg"><uri content-type="original_file" xlink:type="simple">https://binary.pensoft.net/fig/317240</uri></graphic></fig><fig id="F5283940" position="float" orientation="portrait"><object-id xmlns:xlink="http://www.w3.org/1999/xlink" content-type="arpha" xlink:type="simple">2371CCAF8E75580484832D38BF90AF2C</object-id><object-id xmlns:xlink="http://www.w3.org/1999/xlink" content-type="doi" xlink:type="simple">10.3897/BDJ.7.e38141.figure4b</object-id><label>Figure 4b.</label><caption><p><italic><tp:taxon-name><tp:taxon-name-part taxon-name-part-type="genus" reg="Ticapimpla">T.</tp:taxon-name-part> <tp:taxon-name-part taxon-name-part-type="species" reg="carinata">carinata</tp:taxon-name-part></tp:taxon-name></italic> Palacio et al., 2010</p></caption><graphic xmlns:xlink="http://www.w3.org/1999/xlink" xlink:href="bdj-07-e38141-g004_b.jpg" xlink:type="simple" position="float" orientation="portrait" id="oo_317241.jpg"><uri content-type="original_file" xlink:type="simple">https://binary.pensoft.net/fig/317241</uri></graphic></fig><fig id="F5283941" position="float" orientation="portrait"><object-id xmlns:xlink="http://www.w3.org/1999/xlink" content-type="arpha" xlink:type="simple">69F661A77A0A5D4B8C4BAC072A00DD73</object-id><object-id xmlns:xlink="http://www.w3.org/1999/xlink" content-type="doi" xlink:type="simple">10.3897/BDJ.7.e38141.figure4c</object-id><label>Figure 4c.</label><caption><p><italic><tp:taxon-name><tp:taxon-name-part taxon-name-part-type="genus" reg="Ticapimpla">T.</tp:taxon-name-part> <tp:taxon-name-part taxon-name-part-type="species" reg="matamatae">matamatae</tp:taxon-name-part></tp:taxon-name></italic> Palacio et al., 2010</p></caption><graphic xmlns:xlink="http://www.w3.org/1999/xlink" xlink:href="bdj-07-e38141-g004_c.jpg" xlink:type="simple" position="float" orientation="portrait" id="oo_317242.jpg"><uri content-type="original_file" xlink:type="simple">https://binary.pensoft.net/fig/317242</uri></graphic></fig><fig id="F5283942" position="float" orientation="portrait"><object-id xmlns:xlink="http://www.w3.org/1999/xlink" content-type="arpha" xlink:type="simple">21A79F529D9B5A89B202A386A6DB4443</object-id><object-id xmlns:xlink="http://www.w3.org/1999/xlink" content-type="doi" xlink:type="simple">10.3897/BDJ.7.e38141.figure4d</object-id><label>Figure 4d.</label><caption><p><italic><tp:taxon-name><tp:taxon-name-part taxon-name-part-type="genus" reg="Ticapimpla">T.</tp:taxon-name-part> <tp:taxon-name-part taxon-name-part-type="species" reg="soinii">soinii</tp:taxon-name-part></tp:taxon-name></italic> Palacio et al., 2010</p></caption><graphic xmlns:xlink="http://www.w3.org/1999/xlink" xlink:href="bdj-07-e38141-g004_d.jpg" xlink:type="simple" position="float" orientation="portrait" id="oo_317243.jpg"><uri content-type="original_file" xlink:type="simple">https://binary.pensoft.net/fig/317243</uri></graphic></fig></fig-group><fig id="F5283942" position="float" orientation="portrait"><object-id xmlns:xlink="http://www.w3.org/1999/xlink" content-type="arpha" xlink:type="simple">21A79F529D9B5A89B202A386A6DB4443</object-id><object-id xmlns:xlink="http://www.w3.org/1999/xlink" content-type="doi" xlink:type="simple">10.3897/BDJ.7.e38141.figure4d</object-id><label>Figure 4d.</label><caption><p><italic><tp:taxon-name><tp:taxon-name-part taxon-name-part-type="genus" reg="Ticapimpla">T.</tp:taxon-name-part> <tp:taxon-name-part taxon-name-part-type="species" reg="soinii">soinii</tp:taxon-name-part></tp:taxon-name></italic> Palacio et al., 2010</p></caption><graphic xmlns:xlink="http://www.w3.org/1999/xlink" xlink:href="bdj-07-e38141-g004_d.jpg" xlink:type="simple" position="float" orientation="portrait" id="oo_317243.jpg"><uri content-type="original_file" xlink:type="simple">https://binary.pensoft.net/fig/317243</uri></graphic></fig><fig-group id="F5283947" position="float" orientation="portrait"><caption><p>Distribution of <italic><tp:taxon-name><tp:taxon-name-part taxon-name-part-type="genus" reg="Ticapimpla">Ticapimpla</tp:taxon-name-part></tp:taxon-name></italic> species in tropical South America.</p></caption><fig id="F5283952" position="float" orientation="portrait"><object-id xmlns:xlink="http://www.w3.org/1999/xlink" content-type="arpha" xlink:type="simple">F5321958246456E8A9F015ACE74F2E81</object-id><object-id xmlns:xlink="http://www.w3.org/1999/xlink" content-type="doi" xlink:type="simple">10.3897/BDJ.7.e38141.figure5a</object-id><label>Figure 5a.</label><caption><p><italic><tp:taxon-name><tp:taxon-name-part taxon-name-part-type="genus" reg="Ticapimpla">T.</tp:taxon-name-part> <tp:taxon-name-part taxon-name-part-type="species" reg="amazonica">amazonica</tp:taxon-name-part></tp:taxon-name></italic> Palacio et al., 2010</p></caption><graphic xmlns:xlink="http://www.w3.org/1999/xlink" xlink:href="bdj-07-e38141-g005_a.jpg" xlink:type="simple" position="float" orientation="portrait" id="oo_317244.jpg"><uri content-type="original_file" xlink:type="simple">https://binary.pensoft.net/fig/317244</uri></graphic></fig><fig id="F5283953" position="float" orientation="portrait"><object-id xmlns:xlink="http://www.w3.org/1999/xlink" content-type="arpha" xlink:type="simple">45702C9F0EAE5375B1860AD33EEF65B3</object-id><object-id xmlns:xlink="http://www.w3.org/1999/xlink" content-type="doi" xlink:type="simple">10.3897/BDJ.7.e38141.figure5b</object-id><label>Figure 5b.</label><caption><p><italic><tp:taxon-name><tp:taxon-name-part taxon-name-part-type="genus" reg="Ticapimpla">T.</tp:taxon-name-part> <tp:taxon-name-part taxon-name-part-type="species" reg="carinata">carinata</tp:taxon-name-part></tp:taxon-name></italic> Palacio et al., 2010</p></caption><graphic xmlns:xlink="http://www.w3.org/1999/xlink" xlink:href="bdj-07-e38141-g005_b.jpg" xlink:type="simple" position="float" orientation="portrait" id="oo_317245.jpg"><uri content-type="original_file" xlink:type="simple">https://binary.pensoft.net/fig/317245</uri></graphic></fig><fig id="F5283954" position="float" orientation="portrait"><object-id xmlns:xlink="http://www.w3.org/1999/xlink" content-type="arpha" xlink:type="simple">4A91529E4EBC580CB603791A0862D653</object-id><object-id xmlns:xlink="http://www.w3.org/1999/xlink" content-type="doi" xlink:type="simple">10.3897/BDJ.7.e38141.figure5c</object-id><label>Figure 5c.</label><caption><p><italic><tp:taxon-name><tp:taxon-name-part taxon-name-part-type="genus" reg="Ticapimpla">T.</tp:taxon-name-part> <tp:taxon-name-part taxon-name-part-type="species" reg="matamatae">matamatae</tp:taxon-name-part></tp:taxon-name></italic> Palacio et al., 2010</p></caption><graphic xmlns:xlink="http://www.w3.org/1999/xlink" xlink:href="bdj-07-e38141-g005_c.jpg" xlink:type="simple" position="float" orientation="portrait" id="oo_317246.jpg"><uri content-type="original_file" xlink:type="simple">https://binary.pensoft.net/fig/317246</uri></graphic></fig><fig id="F5283955" position="float" orientation="portrait"><object-id xmlns:xlink="http://www.w3.org/1999/xlink" content-type="arpha" xlink:type="simple">8C912072C6EF5E38AA717F2460D3D0D6</object-id><object-id xmlns:xlink="http://www.w3.org/1999/xlink" content-type="doi" xlink:type="simple">10.3897/BDJ.7.e38141.figure5d</object-id><label>Figure 5d.</label><caption><p><italic><tp:taxon-name><tp:taxon-name-part taxon-name-part-type="genus" reg="Ticapimpla">T.</tp:taxon-name-part> <tp:taxon-name-part taxon-name-part-type="species" reg="soinii">soinii</tp:taxon-name-part></tp:taxon-name></italic> Palacio et al., 2010</p></caption><graphic xmlns:xlink="http://www.w3.org/1999/xlink" xlink:href="bdj-07-e38141-g005_d.jpg" xlink:type="simple" position="float" orientation="portrait" id="oo_317247.jpg"><uri content-type="original_file" xlink:type="simple">https://binary.pensoft.net/fig/317247</uri></graphic></fig></fig-group><fig id="F5283955" position="float" orientation="portrait"><object-id xmlns:xlink="http://www.w3.org/1999/xlink" content-type="arpha" xlink:type="simple">8C912072C6EF5E38AA717F2460D3D0D6</object-id><object-id xmlns:xlink="http://www.w3.org/1999/xlink" content-type="doi" xlink:type="simple">10.3897/BDJ.7.e38141.figure5d</object-id><label>Figure 5d.</label><caption><p><italic><tp:taxon-name><tp:taxon-name-part taxon-name-part-type="genus" reg="Ticapimpla">T.</tp:taxon-name-part> <tp:taxon-name-part taxon-name-part-type="species" reg="soinii">soinii</tp:taxon-name-part></tp:taxon-name></italic> Palacio et al., 2010</p></caption><graphic xmlns:xlink="http://www.w3.org/1999/xlink" xlink:href="bdj-07-e38141-g005_d.jpg" xlink:type="simple" position="float" orientation="portrait" id="oo_317247.jpg"><uri content-type="original_file" xlink:type="simple">https://binary.pensoft.net/fig/317247</uri></graphic></fig></tp:treatment-sec><ref-list><ref id="B5283760"><element-citation xmlns:xlink="http://www.w3.org/1999/xlink" publication-type="article" xlink:type="simple"><person-group person-group-type="author"><name name-style="western"><surname>Palacio</surname><given-names>Edgard</given-names></name><name name-style="western"><surname>Broad</surname><given-names>Gavin R.</given-names></name><name name-style="western"><surname>Sääksjärvi</surname><given-names>Ilari E.</given-names></name><name name-style="western"><surname>Veijalainen</surname><given-names>Anu</given-names></name></person-group><year>2010</year><article-title>Western Amazonian <italic><tp:taxon-name><tp:taxon-name-part taxon-name-part-type="genus" reg="Ticapimpla">Ticapimpla</tp:taxon-name-part></tp:taxon-name></italic> (<tp:taxon-name><tp:taxon-name-part taxon-name-part-type="order">Hymenoptera</tp:taxon-name-part></tp:taxon-name>: <tp:taxon-name><tp:taxon-name-part taxon-name-part-type="family">Ichneumonidae</tp:taxon-name-part></tp:taxon-name>: <tp:taxon-name><tp:taxon-name-part taxon-name-part-type="subfamily">Pimplinae</tp:taxon-name-part></tp:taxon-name>): four new species from Colombia, Ecuador, and Peru, with a key to species of the genus</article-title><source>Psyche: A Journal of Entomology</source><volume>2010</volume><fpage>1</fpage><lpage>8</lpage><pub-id pub-id-type="doi">10.1155/2010/161595</pub-id></element-citation></ref></ref-list></tp:taxon-treatment>
